# Supplementary material for: Arbuscular mycorrhiza Symbiosis Induces a Major Transcriptional Reprogramming of the Potato SWEET Sugar Transporter Family
Source: Front Plant Sci. 2016 Apr 14;7:487. doi: 10.3389/fpls.2016.00487 (PMC4830831; doi:10.3389/fpls.2016.00487)
Supplement: Supplementary Table 2 — Primers used in this study. [file Table2.XLSX]

## Sheet: Sheet1
Supplementary Table 2: Primers
quantitative Real Time PCR primers
gene name	forward	reverse
SWEET1a	GTG TTC TTA TGT GGC GCT TC	TCA ACG ACT CAT CAA AGG TTG
SWEET1b	TTG TTT TTC TTT GTG GCA CCT C	ACT CTT CCA TCT TCC TCA CC
SWEET1c	TACCAAATTCAGTCGGATCTC	CCTTCACCCTTTCTTATACAC
SWEET1d	TTC ATC TTC GCC CTG CTC	CGC GTC TTC GTT GTA AGC
SWEET1e	CTGTCGTTTGCTGTCGTG	ACTCATCCACAGCCGTTG
SWEET1f	CAT TTG CCG CTA TCT TAT CTT G	TCTGCTGCGACTCTTCAAC
SWEET1g	CAT TTG CTG TTG TCG TAT CTT G	CAA CTG TAC TAT TCC TAA AGC C
SWEET2a	CATTTTATCTATCCCTTGCGAC	AGAGTCCAAGAGAGGTGC
SWEET2b	ATGTTTGCTTCTCCGTTGTTC	AGGTCTTGTTGGCTCCTC
SWEET2c	ATC AGG ACC AGG AGT GTT G	TCC TCC CTT GAA GAA TTT CTG
SWEET3	GGA CTA CTC AGC CAT GAT C	CTC AGT GAC AAC GAG CAT C
SWEET5a	ATTCTGGCAACCGCCTTC	GAACTAAAGCTAATAGTGCTCC
SWEET5b	GAT CAG CAC CAA GAG TGT G	TTC ATC GTC CCA GTT GGT G
SWEET7a	AGT ACA TGC CCT TCT ATC TTT C	TGT CTT TCT GTT ATC TGT CTC C
SWEET7b	CATGAAACTGGTGATCAAGAC	CTCCTTTAGCCTCTCTTGC
SWEET7c	CAC ATT TAT CAA TTG TGG GAT TTG	CTT TCG TCC TTT GTT TAC GAT C
SWEET7d	GCTTCTCCTTTGGCTGTC	GTG CAG TTC CCA TAG AAT TTG
SWEET10a	CAGCGGTAATTGTGTCGG	TTGGGTATGTTTTCTACATTAGG
SWEET10b	CTTGCTCAAAGATATTAACATTGC	CAACCTGTGTTTTATCTGAGC
SWEET10c	CAAAAGGCTGAAGTCATTGTG	GCAACTTGGGCACATTCTC
SWEET10d	GCGGTGATGTGGTTCTTC	TTGCAGATTGGTTAGCTTCAC
SWEET10e	CAACAAGTTCTACCGGACC	GTTAGTGCAACTACATCTTGC
SWEET11a	GGAATACTTCAAATGGTGCTC	CAGACACGACGCAATGTG
SWEET11b	AACCTGAAGTCATTGTGAAGG	CAGTAACAACCAGTAAACCTG
SWEET11c	TGGATTTGCCTTGTGTTTTCC	ACCCAACACATTTGGAATAGC
SWEET11d	ACGTTTGTAGCACCATTAGG	CACCATTTGGACCACACC
SWEET12a	TGG TCT ACT ACG CAA AGA TTA C	CTC TTC ATC AAC AAC AGT TTC TG
SWEET12b	TTCTAAGTCAAACAACGTCGC	GGGAATCTCCAAGAATTTTACC
SWEET12c	CAAGAGCAGCCCACAAAAG	GGAATCTTCAAGATTTTTAGCATC
SWEET12d	GGATCAAGAGCTGCCCC	TGTCTTCCCAAGCTTTTGAAG
SWEET12e	GTATGGAATTTACCGAAACGC	CACTTGTGCTAGTTGCTCG
SWEET12f	AGAGTTTGTAAAGGAGCAGAATC	TATTTCCAGTGTTTTCCGCAG
SWEET17a	CTC CCC TTT TGG TGT TGT G	AAG CAT CCC GTC CCA TTT G
SWEET17b	GTGAGAAGTAAGAGTGTTGAG	TCCAAGAAACCATCCAATTCC
SWEET17c	GCT TAT GCA GTT CTT GTC AAA G	TTT CAT GGG CTC CAT TAA CAT C
Stef1	GAACATCCATTGCTTGCTTTC	CACAATTTCATCGTACCTAGC
PT4	ATGAAGGGAAGCCATTTGATG	TACCTTTCCCATGTTAATCGC
InvCD141	GATACTGTTGATAACGATGTGAG	GATTTCAACCTTTTCTCCCTTGT
RiTEF	TGTTGCTTTCGTCCCAATATC	GGTTTATCGGTAGGTCGAG
RiMST2	GGCAGGATATTTGTCTGATAG	GCAATAACTCTTCCCGTATAC
primers for cloning of promoter-reporter constructs via Gateway cloning
gene name	forward	reverse
SWEET2c	CACCCCTGGTATTACTTCATG	CAAATTTTGACACCACAAAAATCAATC
SWEET7a	CAC CCA ATT AAC TCT AGT AAA ATA G	GTC AAT GAA GAA AAA GAG AGG AAC
SWEET12a	CAC CGT ATC AGA ATA TAC TCC TCC G	ATT CTC TTC TAA ACA GAA CAA ATA AAC
