# Supplementary material for: Arbuscular mycorrhiza Symbiosis Induces a Major Transcriptional Reprogramming of the Potato SWEET Sugar Transporter Family
Source: Front Plant Sci. 2016 Apr 14;7:487. doi: 10.3389/fpls.2016.00487 (PMC4830831; doi:10.3389/fpls.2016.00487)
Supplement: Supplementary Table 3 — Promoter element analysis of potato and tomato SWEETs. [file Table3.XLSX]

## Sheet: Sheet1
SWEETs promoter elements
									color code according to quantitative Real-Time expression data (Figure 5)
			-xxx	position on +strand						upregulated upon mycorrhization in two time points
			-xxx	position on -strand						upregulated upon mycorrhization in one time point
			xxxbp	sequence is shorter than 2kb						downregulated upon mycorrhization in one time point
										downregulated upon mycorrhization in two time points
										not regulated within same time point
										not expressed
S. tuberosum
		distance to ATG [bp]
motif	consensus sequence	SWEET1a	SWEET1b	SWEET1c	SWEET1d	SWEET1e	SWEET1f	SWEET1g	SWEET2a	SWEET2b	SWEET2c	SWEET3	SWEET5a	SWEET5b	SWEET7a	SWEET7b	SWEET7c	SWEET7d	SWEET10a	SWEET10b	SWEET10c	SWEET10d	SWEET10e	SWEET11a	SWEET11b	SWEET11c	SWEET11d	SWEET12a	SWEET12b	SWEET12c	SWEET12d	SWEET12e	SWEET12f	SWEET17a	SWEET17b	SWEET17c
CTTC	TCTTGTTC																-1708		-600															-1206
CTTC short	TCTTGTT	-452									-742	-365		-1570	-392				-1486							-1422	-1770	-776				-661				-850
											-38																	-40
CTTC C exchange	TCTTCTTC					-251						-1767			-726		-544	-199		-340			-374		-836				-123	-123	-123				-799
CTTC both modifications	TCTTCTT		-672								-745	-1765	-752	-1905	-698	-409	-547	-118	-387	-1868	-1204	-1101		-52	-834							-1074		-1255
												-933								-1697														-1198
																				-338														-674
P1BS, not associated with CTTC	GnATATnC			-1807	-250	-1795			-249	-1871			-1985					-1870		-1182				-485			-841			-1167		-811
				-391						-1838										-1171
																				-1080
																				-949
																				-458
SURE1STPAT21	AATAGAAAA		-16									-1463			-1801									-1399					-674	-633	-673
SURE2STPAT21	AATACTAAT		-1318	-733					-1895				-524															-609
																		1491bp												1207bp		1900bp
S. lycopersicum
		distance to ATG [bp]
motif	consensus sequence	SlSWEET1a	SlSWEET1b	SlSWEET1c	SlSWEET1d		SlSWEET1f	SlSWEET1e	SlSWEET2a		SlSWEET2b	SlSWEET3	SlSWEET6a	SlSWEET5a		SlSWEET7a		SlSWEET7b	SlSWEET10a	SlSWEET12a	SlSWEET10b	SlSWEET10c	SlNEC1	SlSWEET11b	SlSWEET11a	SlSWEET11c	SlSWEET11d	SlSWEET14		SlSWEET12b		SlSWEET12c	SlSWEET12d		SlSWEET17	SlSWEET16	SlSWEET5b
CTTC	TCTTGTTC																					-1497										-1743
CTTC short	TCTTGTT						-1166		-1636			-1206		-288		-442			-1355					-1355		-1694		-1890							-398	-1061	-1338
																			-600					-600				-1716
																												-42
CTTC C exchange	TCTTCTTC															-66					-1060				-835					-123			-1260
																-63
																-60
																-57
																-54
CTTC both modifications	TCTTCTT	-631	-859				-1846	-1729					-720	-1248		-69		-739	-389	-377	-1063			-389
		-259	-776
P1BS, not associated with CTTC	GnATATnC		-1895				-1358		-270		-1231									-497			-1362				-1599
											-1049
SURE1STPAT21	AATAGAAAA	-1514	-1252																						-1678			-1171					-741			-1643
		-961	-1184
SURE2STPAT21	AATACTAAT			-600												-850														-70
												1235bp								863bp
