# Supplementary material for: Arbuscular mycorrhiza Symbiosis Induces a Major Transcriptional Reprogramming of the Potato SWEET Sugar Transporter Family
Source: Front Plant Sci. 2016 Apr 14;7:487. doi: 10.3389/fpls.2016.00487 (PMC4830831; doi:10.3389/fpls.2016.00487)
Supplement: Supplementary Table 4 — Identity matrices among potato and between potato and tomato SWEETs. [file Table4.XLSX]

## Sheet: potato-potato
Supplementary Table 4. Identity matrices
Identity matrix between potato sequences
		StSWEET1a		68	55	56	58	58	60	46	47	42	38	39	41	34	38	35	37	36	37	36	39	35	38	38	38	32	36	39	39	39	33	36	41	41	40
		StSWEET1b	68		63	63	54	51	50	42	43	41	40	37	41	35	41	35	40	35	37	35	37	37	36	37	37	32	36	37	38	38	32	35	43	41	42
		StSWEET1c	55	63		63	47	45	45	39	40	41	37	37	36	31	34	27	35	34	36	34	35	32	35	36	34	29	36	37	37	37	32	33	37	35	38
		StSWEET1d	56	63	63		49	49	48	44	45	42	40	37	40	34	39	32	39	32	34	31	33	34	32	33	33	29	34	35	35	35	32	31	40	39	41
		StSWEET1e	58	54	47	49		75	73	43	43	38	38	36	41	34	39	38	38	35	36	36	38	35	36	37	36	30	36	36	36	36	38	34	38	37	39
		StSWEET1f	58	51	45	49	75		78	44	44	37	37	40	39	35	39	36	37	38	38	37	41	35	38	38	39	34	35	36	36	36	36	36	37	36	40
		StSWEET1g	60	50	45	48	73	78		44	44	35	35	38	38	32	35	36	35	35	35	34	36	33	35	36	33	28	31	34	34	34	30	31	36	34	39
		StSWEET2a	46	42	39	44	43	44	44		82	60	36	39	37	36	36	31	39	32	32	29	32	36	33	32	33	32	32	36	36	36	32	33	35	35	42
		StSWEET2b	47	43	40	45	43	44	44	82		58	35	37	37	35	33	29	38	32	32	29	31	36	32	32	32	31	33	34	34	34	32	31	35	36	39
		StSWEET2c	42	41	41	42	38	37	35	60	58		33	36	36	37	35	27	41	27	28	26	29	31	28	28	30	28	31	34	34	34	30	30	36	38	35
		StSWEET3	38	40	37	40	38	37	35	36	35	33		34	38	33	36	32	38	32	32	32	33	31	33	33	35	27	32	32	32	33	32	34	33	34	36
		StSWEET5a	39	37	37	37	36	40	38	39	37	36	34		51	39	41	38	44	34	35	35	32	34	35	33	34	31	34	35	35	35	34	33	37	37	38
		StSWEET5b	41	41	36	40	41	39	38	37	37	36	38	51		42	50	49	48	32	32	32	34	34	31	33	34	30	33	33	32	32	32	31	35	38	40
		StSWEET7a	34	35	31	34	34	35	32	36	35	37	33	39	42		55	46	61	31	32	30	31	32	33	32	33	28	33	30	30	30	28	33	34	32	36
		StSWEET7b	38	41	34	39	39	39	35	36	33	35	36	41	50	55		87	71	34	35	34	36	35	34	35	35	28	33	33	33	33	29	34	37	38	42
		StSWEET7c	35	35	27	32	38	36	36	31	29	27	32	38	49	46	87		60	31	31	30	32	29	31	32	30	22	24	26	26	26	23	29	32	31	36
		StSWEET7d	37	40	35	39	38	37	35	39	38	41	38	44	48	61	71	60		34	34	33	35	35	35	34	37	30	36	36	35	36	32	35	40	43	44
		StSWEET10a	36	35	34	32	35	38	35	32	32	27	32	34	32	31	34	31	34		86	87	75	48	80	84	76	59	59	49	50	49	48	72	39	38	33
		StSWEET10b	37	37	36	34	36	38	35	32	32	28	32	35	32	32	35	31	34	86		84	75	50	78	89	73	58	60	49	51	50	49	69	39	37	34
		StSWEET10c	36	35	34	31	36	37	34	29	29	26	32	35	32	30	34	30	33	87	84		72	50	79	83	75	59	59	50	52	51	48	71	39	36	32
		StSWEET10d	39	37	35	33	38	41	36	32	31	29	33	32	34	31	36	32	35	75	75	72		51	73	74	72	53	60	50	50	50	50	69	37	36	35
		StSWEET10e	35	37	32	34	35	35	33	36	36	31	31	34	34	32	35	29	35	48	50	50	51		49	51	52	43	53	52	52	52	45	49	34	33	35
		StSWEET11a	38	36	35	32	36	38	35	33	32	28	33	35	31	33	34	31	35	80	78	79	73	49		75	73	59	60	50	51	50	48	71	40	38	33
		StSWEET11b	38	37	36	33	37	38	36	32	32	28	33	33	33	32	35	32	34	84	89	83	74	51	75		73	57	59	49	51	49	47	69	38	37	34
		StSWEET11c	38	37	34	33	36	39	33	33	32	30	35	34	34	33	35	30	37	76	73	75	72	52	73	73		62	61	53	53	54	51	81	39	38	35
		StSWEET11d	32	32	29	29	30	34	28	32	31	28	27	31	30	28	28	22	30	59	58	59	53	43	59	57	62		51	42	43	42	42	55	31	33	30
		StSWEET12a	36	36	36	34	36	35	31	32	33	31	32	34	33	33	33	24	36	59	60	59	60	53	60	59	61	51		51	52	52	49	58	40	41	35
		StSWEET12b	39	37	37	35	36	36	34	36	34	34	32	35	33	30	33	26	36	49	49	50	50	52	50	49	53	42	51		97	98	50	51	43	41	34
		StSWEET12c	39	38	37	35	36	36	34	36	34	34	32	35	32	30	33	26	35	50	51	52	50	52	51	51	53	43	52	97		97	51	51	43	41	33
		StSWEET12d	39	38	37	35	36	36	34	36	34	34	33	35	32	30	33	26	36	49	50	51	50	52	50	49	54	42	52	98	97		50	52	43	41	34
		StSWEET12e	33	32	32	32	38	36	30	32	32	30	32	34	32	28	29	23	32	48	49	48	50	45	48	47	51	42	49	50	51	50		49	41	41	35
		StSWEET12f	36	35	33	31	34	36	31	33	31	30	34	33	31	33	34	29	35	72	69	71	69	49	71	69	81	55	58	51	51	52	49		39	36	34
		StSWEET17a	41	43	37	40	38	37	36	35	35	36	33	37	35	34	37	32	40	39	39	39	37	34	40	38	39	31	40	43	43	43	41	39		78	49
		StSWEET17b	41	41	35	39	37	36	34	35	36	38	34	37	38	32	38	31	43	38	37	36	36	33	38	37	38	33	41	41	41	41	41	36	78		50
		StSWEET17c	40	42	38	41	39	40	39	42	39	35	36	38	40	36	42	36	44	33	34	32	35	35	33	34	35	30	35	34	33	34	35	34	49	50
			StSWEET1a	StSWEET1b	StSWEET1c	StSWEET1d	StSWEET1e	StSWEET1f	StSWEET1g	StSWEET2a	StSWEET2b	StSWEET2c	StSWEET3	StSWEET5a	StSWEET5b	StSWEET7a	StSWEET7b	StSWEET7c	StSWEET7d	StSWEET10a	StSWEET10b	StSWEET10c	StSWEET10d	StSWEET10e	StSWEET11a	StSWEET11b	StSWEET11c	StSWEET11d	StSWEET12a	StSWEET12b	StSWEET12c	StSWEET12d	StSWEET12e	StSWEET12f	StSWEET17a	StSWEET17b	StSWEET17c
		Average	40.8908
		Max	98
		Min	22

## Sheet: potato-tomato
Identity matrix between potato and tomato sequences
StSWEET1a	36	96	69	53	55	61	57	47	42	40	42	41	39	37	39	37	35	38	37	34	38	33	37	38	33	35	37	40	39
StSWEET1b	37	69	95	62	62	51	50	43	41	41	41	40	39	41	41	37	36	40	37	35	37	33	36	38	31	34	36	41	40
StSWEET1c	33	56	64	94	61	46	45	40	41	39	36	36	37	34	36	35	34	36	36	33	34	30	35	37	32	32	35	37	35
StSWEET1d	33	55	64	62	89	49	49	45	42	40	41	39	39	39	40	34	32	35	34	32	33	30	34	35	31	31	33	40	37
StSWEET1e	36	59	54	46	47	74	73	42	37	39	41	40	38	40	39	36	35	37	37	34	37	31	38	36	37	35	37	40	38
StSWEET1f	36	59	51	43	48	77	88	42	36	38	40	40	41	41	38	38	36	39	38	36	40	36	39	35	34	35	36	38	35
StSWEET1g	31	60	51	43	47	96	73	43	34	35	37	37	38	37	37	34	32	35	34	33	34	31	35	33	30	31	31	36	35
StSWEET2a	36	47	42	39	44	43	43	96	61	36	37	35	40	36	39	35	32	32	33	32	34	35	34	35	33	36	33	41	35
StSWEET2b	35	47	44	40	44	43	45	82	59	35	35	35	39	33	38	33	30	32	32	32	32	35	34	35	32	33	34	38	35
StSWEET2c	31	43	42	41	42	35	37	58	95	33	36	35	36	36	41	30	28	29	31	29	30	31	31	34	31	31	32	34	35
StSWEET3	29	40	40	38	38	34	35	36	32	95	38	30	34	36	38	31	30	31	32	31	35	29	32	31	32	34	31	34	31
StSWEET5a	34	39	39	37	36	38	40	39	35	33	49	50	94	39	43	36	35	34	33	34	34	34	33	35	33	34	34	38	36
StSWEET5b	35	41	41	35	40	40	40	38	36	38	97	68	50	47	47	33	33	33	33	31	33	31	32	33	32	33	35	41	36
StSWEET7a	31	34	36	32	31	32	35	36	35	33	42	41	37	53	61	31	30	31	33	31	33	31	32	30	26	34	32	35	31
StSWEET7b	34	39	42	34	40	36	39	37	35	36	49	51	40	94	71	34	34	36	36	33	36	30	36	34	28	34	33	42	37
StSWEET7c	27	35	35	28	33	35	38	32	27	31	48	49	36	83	62	31	30	31	32	28	30	22	32	25	23	29	25	36	32
StSWEET7d	35	38	40	35	38	36	37	40	39	39	49	47	44	70	95	34	34	36	35	34	37	33	35	36	31	35	36	44	39
StSWEET10a	48	35	36	33	31	33	38	32	28	32	32	31	34	34	35	94	84	74	85	76	77	58	82	49	47	70	57	34	35
StSWEET10b	50	37	37	34	34	34	38	33	30	33	32	31	36	34	36	87	81	75	89	74	74	58	94	50	47	68	57	36	34
StSWEET10c	50	35	35	33	31	32	36	30	27	32	32	32	35	33	35	83	96	74	82	75	75	58	81	50	46	70	58	33	33
StSWEET10d	51	38	39	34	34	35	39	31	29	33	33	34	33	35	35	73	72	96	74	70	72	53	74	49	47	69	58	35	34
StSWEET10e	95	35	36	33	32	32	34	36	32	30	35	32	35	33	35	48	48	51	50	47	52	46	49	51	44	48	54	35	30
StSWEET11a	49	36	36	33	32	35	38	33	30	33	32	31	35	33	36	83	78	74	77	90	74	59	76	51	47	69	59	34	36
StSWEET11b	50	37	37	35	33	34	38	32	31	33	33	32	33	34	36	86	81	75	97	75	73	57	90	49	47	67	56	35	34
StSWEET11c	51	38	37	33	33	34	38	33	31	36	35	33	35	35	37	75	73	72	73	71	97	62	71	53	50	79	60	36	34
StSWEET11d	44	32	33	29	30	29	33	32	30	27	30	28	32	29	31	56	58	53	56	58	61	85	56	43	40	53	51	30	30
StSWEET12a	53	36	36	35	33	31	34	32	31	33	34	32	35	32	35	57	59	60	58	58	61	51	57	52	48	57	94	34	37
StSWEET12b	51	39	37	38	34	34	35	36	34	31	33	34	35	34	35	50	51	49	49	49	53	42	49	96	48	48	53	33	37
StSWEET12c	51	39	37	38	34	34	35	36	34	31	34	34	35	34	35	51	52	49	49	50	53	42	51	97	48	49	54	32	36
StSWEET12d	51	39	37	38	34	34	35	36	35	31	34	34	35	34	35	50	52	49	49	49	54	42	49	96	48	49	54	33	36
StSWEET12e	45	34	31	33	30	31	34	31	31	34	34	29	34	29	32	48	49	50	48	49	52	44	49	49	91	50	49	34	37
StSWEET12f	49	35	35	31	31	31	36	33	30	34	31	31	33	33	34	71	71	70	69	69	80	57	68	50	49	94	56	33	33
StSWEET17a	35	42	42	35	38	36	35	34	33	34	34	36	36	37	38	39	38	37	37	39	38	32	37	42	39	37	39	47	76
StSWEET17b	32	42	41	35	38	35	36	35	38	32	38	39	37	38	42	37	36	35	36	37	35	35	35	40	39	35	39	48	88
StSWEET17c	36	40	43	38	42	37	38	44	36	35	42	39	38	41	45	36	34	35	35	34	37	34	35	33	33	35	35	97	45
	SlNEC1	SlSWEET1a	SlSWEET1b	SlSWEET1c	SlSWEET1d	SlSWEET1e	SlSWEET1f	SlSWEET2a	SlSWEET2b	SlSWEET3	SlSWEET5a	SlSWEET5b	SlSWEET6a	SlSWEET7a	SlSWEET7b	SlSWEET10a	SlSWEET10b	SlSWEET10c	SlSWEET11a	SlSWEET11b	SlSWEET11c	SlSWEET11d	SlSWEET12a	SlSWEET12b	SlSWEET12c	SlSWEET12d	SlSWEET14	SlSWEET16	SlSWEET17
Average	42.4039
Max	97
Min	22
