# Supplementary material for: Arbuscular mycorrhiza Symbiosis Induces a Major Transcriptional Reprogramming of the Potato SWEET Sugar Transporter Family
Source: Front Plant Sci. 2016 Apr 14;7:487. doi: 10.3389/fpls.2016.00487 (PMC4830831; doi:10.3389/fpls.2016.00487)
Supplement: Supplementary Table 5 — RNA-seq data for annotated potato SWEETs from the Spud DB. [file Table5.XLSX]

## Sheet: Tabelle1
Supplementary Table 5. RNA seq data from the Spud DB
		DM3-1																																					DM x A132-238	DM x P055-14	DM x S702-1	RH89-039-16
TREATMENT		No treatment	No treatment	No treatment	No treatment	No treatment	No treatment	No treatment	No treatment	No treatment	No treatment	No treatment	No treatment	No treatment	No treatment	No treatment	Control for 35C treatment	Control for 35C treatment	Control for IAA, GA3, BAP, and ABA treatments	Control for salt and mannitol treatment	10 and 11 week old generated from leaves and stems	10 and 11 week old generated from leaves and stems	Control for biotic stress, no treatment pooled at 24, 48, and 72 hours	Elicitor (BABA) pooled at 24, 48, and 72 hours	Elicitor (BTH) pooled at 24, 48, and 72 hours	Pathogen challenge pooled at 24, 48, and 72 hours	Non-wounded leaflets, 24 hours post wounding	Non-wounded leaflets, 24 hours post wounding	Wounded bottom two leaflets, 24 hours post wounding	Above ground and below ground stolons	Above ground and below ground stolons	10uM BAP from 24 hours	10uM IAA from 24 hours	150mM NaCl for 24 hours	260uM mannitol for 24 hours	35C heat treated for 24 hours, grown in the dark	50uM ABA for 24 hours	50uM GA3 for 24 hours	Insides of fruit, no treatment	Immature, no treatment	Mature, no treatment	No treatment	No treatment	No treatment	No treatment	No treatment	No treatment	No treatment	No treatment
TISSUE	transcript	Carpel	Flower	Flower	Leaf	Petal	Petiole	Petiole	Root	Root	Sepal	Shoot	Stamen	Tuber	Tuber	Tuber	Whole plant	Whole plant	Whole plant	Whole plant	Callus	Callus	Leaf	Leaf	Leaf	Leaf	Leaflet	Leaflet	Leaflet	Stolon	Stolon	Whole plant	Whole plant	Whole plant	Whole plant	Whole plant	Whole plant	Whole plant	Fruit	Fruit	Fruit	Flower	Leaf	Petiole	Root	Shoot apex	Stamen	Stem	Stolon
SWEET1a	PGSC0003DMT400063855	3.23982	3.44132	4.0382	1.08742	1.25191	1.12978	1.11667	2.49279	0.177833	6.5063	16.4278	1.70014	0	0	0	7.22306	7.05815	25.3149	15.3593	0	0	0.127708	0.044266	0.981207	0.78396	1.41823	1.2583	20.0505	0.919707	0.907883	5.45127	22.4633	21.2555	8.62877	0.315425	7.14874	15.2554	10.1372	31.4639	54.3925	12.9492	8.69336	0.928043	0.198314	0.202222	0.391898	1.16078	13.2178
SWEET1b	PGSC0003DMT400063850	50.5425	299.147	332.182	0.575641	796.058	1.31574	0.96551	24.5093	3.11021	135.736	17.9366	81.5469	7.31218	7.38418	5.49182	13.749	12.4941	10.006	6.74547	0.443673	0.306929	30.4761	1.18102	28.9904	7.55304	2.10214	2.7723	14.5118	10.2241	10.0531	4.27765	10.3259	11.2944	2.96906	1.16883	12.0089	14.3419	14.9619	36.5291	47.9633	219.855	1.34224	6.87784	0.293945	40.4648	46.4705	31.8299	11.9727
SWEET1d	PGSC0003DMT400063842	7.31387	2.5838	2.05842	0.517379	1.05979	4.72469	5.12796	3.71489	4.22679	3.4875	3.50397	1.73739	8.85002	8.70679	7.55176	4.30914	3.99313	5.19262	2.67507	11.0601	9.09183	1.80965	0.76507	4.8018	1.87984	1.22876	0.911196	2.37852	5.60994	5.66841	1.3978	4.6354	6.02898	5.21454	4.08639	4.39049	5.33761	5.38765	5.61032	11.621	0.366539	0.451133	3.67635	5.48979	1.62353	0.122023	4.29637	3.09122
SWEET1e	PGSC0003DMT400035874	0	0	0	0	0	0	0.149482	0.200216	0	0	0	0	0	0	0	0	0	0.203325	0	0	0	0	0	0	0	0	0	0	0	0	0	0	0	0	0	0.191391	0	0	0	0	13.7141	0	0	0	0	0	0	0
SWEET1f	PGSC0003DMT400095936	0	0	0	0	0	0	0	0	0	0	0	0	0	0	0	0	0	0.161847	0	0	0	0	0	0	0	0	0	0	0	0	0	0	0	0	0	0	0	0.082386	0	0	0.188156	0	0	0	0	0.187915	0	0
SWEET1g	PGSC0003DMT400035873	0.29128	0.161776	0.19519	17.9702	9.30451	54.5597	55.2921	9.86117	41.9952	19.4986	22.043	4.32065	0.0985622	0.0963219	0	23.0593	19.8889	15.3754	14.0282	14.9509	13.6529	46.616	55.0802	47.833	38.8831	38.2524	42.0303	47.428	20.286	21.9586	6.72691	23.3489	20.8648	11.452	42.538	9.61694	31.5797	4.89167	0.334628	2.92861	1.41117	14.9804	69.197	7.72617	0.484828	8.57363	21.1041	1.10033
SWEET2a	PGSC0003DMT400018642	1.97607	2.02615	2.16968	0.0728845	1.17474	0.757238	0.814984	2.26115	0.567364	2.13683	1.45905	2.61635	0.540067	1.05558	0.600555	0.713453	0.502225	2.29626	0.533797	0.374503	0.874432	4.19448	3.36452	3.86703	0.735634	1.55261	0.829712	3.96427	0.522123	0.601354	0.677016	2.00113	1.95689	1.44587	0.295981	1.86335	2.05447	0.161225	0.5613	0.302777	5.89139	3.39895	1.91584	0.930444	5.88246	1.01358	15.0676	6.20148
SWEET2b	PGSC0003DMT400035016	0.544448	0.607031	0.438921	0.522111	0	0.180817	0.139319	0.186183	8.58064	0.562474	0.151478	0.153127	0	0.900204	0.452798	1.03712	1.42498	0.601362	0.366909	1.34673	0.579932	0.5723	0.841269	0.308052	0.451212	0.176543	0.0761917	0.450765	0.865408	0.359481	1.09405	0.330582	0.360494	0.346486	7.61493	0	0.808557	1.37039	1.092	0.549186	3.83186	0	0	0.888703	2.73391	2.36511	0	0
SWEET2c	PGSC0003DMT400018258	14.3982	10.1011	8.30181	4.72362	11.713	2.26506	2.32171	4.08148	1.99634	9.32125	4.42758	4.13573	2.11548	1.87945	2.5997	2.31193	2.26875	5.13172	3.61159	0.700137	1.45293	2.83777	0.621234	4.89614	2.63594	6.08168	5.16984	6.90147	1.72097	2.37339	1.68759	4.48936	5.44073	4.86552	0.737785	2.97263	6.11233	0.703295	1.02604	0.970363	6.88376	24.5702	8.68285	17.1628	9.93306	1.60415	7.24023	19.3229
SWEET3	PGSC0003DMT400023436	0	0	0.0693247	0.496035	0	0.343573	0.462216	0.353768	20.6693	0.346256	0.791517	0	0.437568	0	0	1.13297	0.996913	0.269445	0.34599	0	0	0.679647	0	0.487373	0.365061	0.251588	0.180986	0	0	0	0.426631	0.378312	0.426864	0.738019	25.0119	0.422718	0.902081	9.18957	9.63509	0	0.208831	0.19277	0.197557	0.10554	0	0	0.411833	1.17239
SWEET5a	PGSC0003DMT400001425	0	4.31401	2.71805	0	0	0	0	0	0	0	0	2.89855	0	0	0	0	0	0	0	0	0	0	0	0	0	0	0	0	0	0	0	0	0	0	0	0	0	0.152567	0.141642	8.67736	2.43906	0	0	0.176095	0	0.347991	0	0
SWEET5b	PGSC0003DMT400062933	0	0.470619	0.454162	0	0	0	0	0	0	0	0	0.237154	0	0	0	0	0	0	0	0	0	0	0	0	0	0	0	0	0	0	0.279559	0	0	0	0	0	0	0	0	0	7.54335	0	0	0	0	0.341663	0	0
SWEET7a	PGSC0003DMT400014977	0	0	0	0	0	0	0	0	0	0	0	0	0	0	0	0	0	0	0	0	0	0	0.395951	0.585115	0.438274	0	0	0	0	0	0	0	0	0	0	0	0	8.45278	2.49693	0	0	0	0	0	0	0	0	0
SWEET7b	PGSC0003DMT400031634	11.3643	10.6625	11.8886	0.105807	1.02322	0.109929	0	0	0	5.42857	0	2.96442	0	0	0	0	0	0	0.110702	0.407751	0	0	0	0	0	0.10733	0	0	0	0	0	0	0	0	0	0.108201	0.0962091	73.7261	51.5523	2.26051	33.1412	0	0	0	0	6.4062	0.263538	0
SWEET7d	PGSC0003DMT400093003	0	0	0	0	0	0	0	0	0	0	0	0	0	0	0	0	0	0	0	0	0	0	0	0	0	0	0	0	0	0	0	0	0	0	0	0	0	3.04539	1.63687	2.06406	0	0	0	0	0	0	0	0
SWEET10b	PGSC0003DMT400081210	31.8226	36.7737	32.9391	71.7808	15.0746	27.5297	20.1152	35.5429	111.515	68.6315	68.1883	4.02222	3.99459	15.9546	13.8866	49.7074	54.702	40.8182	25.4918	21.9193	16.1484	75.4662	22.4878	84.7709	44.0217	21.8027	22.8679	37.0415	18.8446	17.7487	16.0591	40.4426	58.8485	24.4924	90.8921	26.1743	49.8785	25.5264	2.99038	21.8106	25.35	77.4706	72.0754	81.6166	0.213581	1.24408	25.6785	38.9082
SWEET10c	PGSC0003DMT400081211	45.2508	27.9026	28.6335	27.0617	25.9947	11.9281	9.85198	39.9894	286.18	91.8758	43.4794	37.3354	10.1276	16.5427	15.9049	53.181	47.5213	26.727	24.9533	53.7244	51.5009	73.3149	37.7776	70.9618	37.7059	14.0029	11.4998	20.8268	12.3804	11.7623	12.1079	37.3174	37.3784	19.0471	263.871	46.1935	37.7597	52.6314	8.77138	53.6549	12.8325	32.1877	18.0722	44.5214	0	5.68951	4.71374	13.8379
SWEET10d	PGSC0003DMT400081212	7.19854	5.92712	5.5529	18.622	3.3637	4.58667	4.16713	8.58709	45.0244	39.7535	39.8216	1.89749	2.46405	4.31788	2.50629	40.2289	38.3016	39.5025	27.0419	11.2389	11.663	93.042	49.4957	81.5244	61.3181	52.1106	52.7162	62.4381	6.17817	3.75284	11.1011	41.3342	48.49	24.5219	46.0693	31.3561	34.4253	11.3932	1.48357	12.0518	3.64959	21.8979	9.975	3.17654	0	0.512565	0.199926	5.69138
SWEET10e	PGSC0003DMT400029520	114.511	14.9426	18.4765	0	3.20766	0.14769	0	0.152073	0	0	0.866082	1.92914	0	0	0	0.139151	0.214273	0.386085	0.297459	0.182606	0.189498	1.16863	0.729121	0.41901	2.77986	0.144199	0.248963	0.306819	0	0	0	0.325247	0.660579	0.352499	0	0.508795	0.258516	192.051	125.823	18.9392	17.4152	0.331462	0.169846	0.90736	0	0.0896542	0.177033	0.16799
SWEET11b	PGSC0003DMT400083992	0.393954	45.237	43.0324	487.666	16.4408	21.4572	17.7275	145.766	2.24904	397.355	261.467	0.220515	0.403247	0.329758	0.192285	300.967	292.083	113.279	81.2282	9.4634	10.66	298.52	149.027	168.681	215.904	289.212	283.385	201.082	6.26272	7.31647	66.6545	140.089	175.992	131.405	2.68484	107.532	218.939	0.3839	0.452583	49.3995	37.4298	327.111	94.5916	3.72514	0	0.178702	7.31916	50.8466
SWEET12a	PGSC0003DMT400081206	68.5894	37.2987	40.5113	0	14.6752	0	0	0	0	36.1617	0	28.7946	0	0	0	0	0	0	0	0	0	0	0	0	0	0	0	0.203296	0	0	0	0	0	0	0	0	0	12.0237	5.80298	0	24.7835	0	0	0.300605	0	32.1773	0	0
SWEET12d	PGSC0003DMT400011081	0	0	0	0	0	0	0	0	24.3176	0	0	0	0	0	0	0.287701	0.243021	0.229896	0	0.0604075	0.0313428	0	0	0	0	0	0	0	0.0556818	0	0.0970694	0.172151	0.396582	0	24.4438	0.486907	1.11353	0	0	0	0	0	0	1.20065	0.489726	0	0	0
XP_006359079	PGSC0003DMT400021966	62.6081	10.4057	10.0128	2.39559	4.58514	0.622229	0.74741	24.8269	0	51.2645	14.4	19.0081	0	0	0	2.49156	2.06341	6.83172	2.4281	5.38531	5.68833	127.027	5.71703	185.232	56.8114	37.8181	36.3834	47.6987	0.265929	0.205891	3.86327	6.30333	7.73073	6.23743	0	78.0878	9.73424	1.449	5.03504	156.341	6.99677	31.5952	0.715572	0.0955692	0	8.97082	1.11878	2.47713
XP_006368075	PGSC0003DMT400082699	77.2721	7.54393	10.5167	5.59624	21.1501	0.801965	1.00184	29.7275	0	53.5452	12.9329	9.79949	0.204274	0	0	2.26678	4.07169	7.54725	6.25897	5.94935	3.08649	167.368	7.03851	241.826	75.839	27.7968	32.6093	46.3159	0.456994	0.796092	3.38586	5.65155	3.98553	4.21099	0	66.1093	7.01877	1.28061	5.84546	210.377	9.74902	38.6969	1.84454	0	0	11.4404	0.961299	0.912192
SWEET17a	PGSC0003DMT400063711	0	0.142064	0	0	0	0	0	0	0.189542	0	0	0.0357944	0.194744	0.0422928	0.141836	0	0.0352133	0	0.192483	0.210067	0	0	0	0	0	0	0	0	0	0	0	0.168372	0.18998	0.182479	0	0.0418078	0.148696	0	0	0	0.206538	0	0.0976941	0	0.665242	0	0.636426	0.789115
SWEET17b	PGSC0003DMT400063714	0.687386	0.143164	0.103642	0.0823982	0	2.22581	2.17179	0	1.0568	0.0862768	0.502021	0.0360715	4.44882	4.43251	3.75203	0.241974	0.425831	1.79034	1.38081	0	0	0	0	0.0693936	0	0	0	0.142277	0.292699	0.679849	0.255129	1.05721	1.10793	1.06419	0.501923	1.85479	0.974011	0.0455675	0.38074	0	1.04069	0.768522	4.13739	1.26227	22.7403	0.103935	24.6284	5.2601
SWEET17c	PGSC0003DMT400063717	83.2722	89.8084	101.13	0.422199	17.8872	0	0.0240866	3.35521	2.12664	15.0305	2.15233	180.338	0.127692	0	0	0.531364	0.80525	2.29338	0.315524	0.309913	0.160807	3.7188	0.61872	3.96201	0.646807	1.22365	0.924299	3.33262	0.285668	0.0829398	0.498002	0.993598	1.80624	1.01703	2.32686	4.37923	1.59045	0.667094	0.836087	3.14986	54.5425	1.82827	0.144128	0.769971	0	117.086	0	0.42766
log scale
			0-1	1-10	10-100	100-1000
[truncated: 8 more columns]
